# Supplementary material for: Identification of a Thermostable Levansucrase from Pseudomonas orientalis That Allows Unique Product Specificity at Different Temperatures
Source: Polymers (Basel). 2023 Mar 14;15(6):1435. doi: 10.3390/polym15061435 (PMC10058814; doi:10.3390/polym15061435)
Supplement: Supplementary file 1 [file polymers-15-01435-s001.zip]

Archive with 1 entries (1 files):
- polymers-2199077-supplementary.pdf
